# Supplementary material for: HLA Class II Histocompatibility Antigen γ Chain (CD74) Expression Is Associated with Immune Cell Infiltration and Favorable Outcome in Breast Cancer
Source: Cancers (Basel). 2021 Dec 8;13(24):6179. doi: 10.3390/cancers13246179 (PMC8699420; doi:10.3390/cancers13246179)
Supplement: Supplementary file 1 [file cancers-13-06179-s001.zip]

Archive with 1 entries (1 files):
- cancers-1408718-supplementary.pdf
